# Supplementary material for: QSAR and Pharmacophore Modeling of Nitrogen Heterocycles as Potent Human N-Myristoyltransferase (Hs-NMT) Inhibitors
Source: Molecules. 2021 Mar 24;26(7):1834. doi: 10.3390/molecules26071834 (PMC8038050; doi:10.3390/molecules26071834)
Supplement: Supplementary file 1 [file molecules-26-01834-s001.zip]

Archive with 2 entries (2 files):
- Suppelementary Material-1.xlsx
- Supplementary material for conversion molecules-1138940.pdf
