# Supplementary material for: QSAR and Pharmacophore Modeling of Nitrogen Heterocycles as Potent Human N-Myristoyltransferase (Hs-NMT) Inhibitors
Source: Molecules. 2021 Mar 24;26(7):1834. doi: 10.3390/molecules26071834 (PMC8038050; doi:10.3390/molecules26071834)
Supplement: Supplementary file 1 [file molecules-26-01834-s001.zip › Suppelementary Material-1.xlsx]

## Sheet: Sheet1
SN	SMILES	IC50HsNMT(uM)	pIC50HsNMT	C_AbSA	all_HASA2	fNH4B	fringNH2A	flipoH3B	fSC5B	fNC6B
1	C1CNCCN1CCCc2ccc(cc2)S(=O)(=O)Nc(c3C)c(C)n(n3)C	1000	3	53.9795	171.381	4	1	1	2	0
2	Cn(n1)c(C)c(c1C)NS(=O)(=O)c(cc2)c(Cl)cc2-c3cc(ncc3)N4CCNCC4	0.004	8.398	31.3035	575.387	1	1	1	2	0
3	Cn(n1)c(C)c(c1C)NS(=O)(=O)c(cc2)ccc2-c3cc(ncc3)N4CCNCC4	0.008	8.097	29.4418	610.762	2	1	1	2	0
4	Cn(n1)c(C)c(c1C)NS(=O)(=O)c(c(F)c2)cc(F)c2-c3cc(ncc3)N4CCNCC4	0.012	7.921	53.2286	516.59	1	1	1	2	0
5	Cn(n1)c(C)c(c1C)NS(=O)(=O)c(c2C)ccc(c2)-c3cc(ncc3)N4CCNCC4	0.007	8.155	53.2404	583.435	1	1	1	2	0
6	Cn(n1)c(C)c(c1C)NS(=O)(=O)c(cc2)c(F)cc2-c3cc(ncc3)N4CCNCC4	0.007	8.155	29.839	585.685	1	1	1	2	0
7	Cn(n1)c(C)c(c1C)NS(=O)(=O)c(c(F)c2)c(F)cc2-c3cc(ncc3)N4CCNCC4	0.037	7.432	50.8534	524.939	0	1	1	2	0
8	Cn(n1)c(C)c(c1C)NS(=O)(=O)c(cc2)ccc2-c3cc(ncc3)N(C[C@H]4C)CCN4	0.01	8	49.0648	597.687	2	1	4	2	0
9	Cn(n1)c(C)c(c1C)NS(=O)(=O)c(cc2)ccc2-c3cc(ncc3)N(CCN4)C[C@H]4c5ccccc5	2.46	5.609	42.5875	687.067	4	1	4	2	0
10	Cn(n1)c(C)c(c1C)NS(=O)(=O)c(cc2)ccc2-c3cc(ncc3)N(C[C@H]4C)C[C@@H](C)N4	0.061	7.215	56.594	615.231	2	1	6	2	0
11	CC(C)[C@@H]1CN(CCN1)c(ncc2)cc2-c3ccc(cc3)S(=O)(=O)Nc(c4C)c(C)n(n4)C	0.27	6.569	53.4765	648.623	8	1	4	2	0
12	c1ccccc1C[C@@H]2CN(CCN2)c(ncc3)cc3-c4ccc(cc4)S(=O)(=O)Nc(c5C)c(C)n(n5)C	1.51	5.821	49.5812	711.653	2	1	4	2	1
13	Cn(n1)c(C)c(c1C)N(C(F)F)S(=O)(=O)c(c(Cl)c2)c(Cl)cc2CCCN3CCCN(C)CC3	0.007	8.155	67.1482	541.63	2	0	0	2	0
14	Cn(n1)c(C)c(c1C)N(C(F)F)S(=O)(=O)c(c(Cl)c2)c(Cl)cc2CCCN3CCCNCC3	0.008	8.097	70.5874	519.35	2	1	1	2	0
15	Cn(n1)c(C)c(c1C)N(C(F)F)S(=O)(=O)c(c(Cl)c2)c(Cl)cc2CCCCCCn3ccnc3	0.14	6.854	55.3544	515.534	2	0	0	2	1
16	Cn(n1)c(C)c(c1C)N(C(F)F)S(=O)(=O)c(c(Cl)c2)c(Cl)cc2CCCCCCn3ccnc3C	0.059	7.229	58.9951	544.394	2	0	0	2	1
17	Cn(n1)c(C)c(c1C)N(C(F)F)S(=O)(=O)c(c(Cl)c2)c(Cl)cc2CCCCCCn3ccnc3CC	0.42	6.377	66.4749	569.099	5	0	0	2	1
18	CC(C)c1nccn1CCCCCCc2cc(Cl)c(c(Cl)c2)S(=O)(=O)N(C(F)F)c(c3C)c(C)n(n3)C	0.5	6.301	70.2607	605.274	8	0	0	2	1
19	Cn(n1)c(C)c(c1C)N(C(F)F)S(=O)(=O)c(c(Cl)c2)c(Cl)cc2CCCO[C@@H](C3)C[C@@H](N4C)CC[C@H]34	0.062	7.208	64.9322	597.951	1	0	0	2	2
20	Cn(n1)c(C)c(c1C)N(C(F)F)S(=O)(=O)c(c(Cl)c2)c(Cl)cc2CCCO[C@H](C3)C[C@@H](N4C)CC[C@H]34	0.002	8.699	66.3483	601.506	1	0	0	2	2
21	Cn(n1)c(C)c(c1C)N(C(F)F)S(=O)(=O)c(c(Cl)c2)c(Cl)cc2CCCO[C@H](C34)CN(CC3)CC4	0.017	7.77	62.1437	568.135	1	0	2	2	1
22	Cn(n1)c(C)c(c1C)N(C(F)F)S(=O)(=O)c(c(Cl)c2)c(Cl)cc2-c3cc(ncc3)N4CCCNC4	0.017	7.77	46.5469	525.933	0	1	1	2	0
23	Cn(n1)c(C)c(c1C)N(C(F)F)S(=O)(=O)c(c(Cl)c2)c(Cl)cc2CCCO[C@H](C3(C)C)CC(C)(C)N(C)C3	1.7	5.77	63.4085	621.671	7	0	0	2	2
24	Cn(n1)c(C)c(c1C)N(C(F)F)S(=O)(=O)c(c(Cl)c2)c(Cl)cc2CCCO[C@@H](CC3)CC[C@@H]3N(C)C	0.005	8.301	66.4606	614.366	4	0	0	2	2
25	Cn(n1)c(C)c(c1C)N(C(F)F)S(=O)(=O)c2c(Cl)cc(cc2Cl)[C@H]3CC[C@H](CC3)N(C)C	0.12	6.921	56.9256	505.04	4	0	0	2	0
26	Cn(n1)c(C)c(c1C)N(C(F)F)S(=O)(=O)c2c(Cl)cc(cc2Cl)[C@H]3CC[C@@H](CC3)N(C)C	0.35	6.456	56.1856	506.844	4	0	0	2	0
27	Cn(n1)c(C)c(c1C)N(C(F)F)S(=O)(=O)c(c(Cl)c2)c(Cl)cc2CCCC[C@@H]3CN(C)CCO3	0.043	7.367	59.0404	554.135	2	0	2	2	1
28	Cn(n1)c(C)c(c1C)N(C(F)F)S(=O)(=O)c(c(Cl)c2)c(Cl)cc2CCCCCCN(CC)CC	0.042	7.377	67.332	620.765	2	0	0	2	1
29	CC(C)CN(C)CCCCCCc1cc(Cl)c(c(Cl)c1)S(=O)(=O)N(C(F)F)c(c2C)c(C)n(n2)C	0.33	6.481	71.5074	640.313	8	0	0	2	1
30	Cn(n1)c(C)c(c1C)N(C(F)F)S(=O)(=O)c(c(Cl)c2)c(Cl)cc2CCCCCCN(C)CC	0.024	7.62	61.2344	594.44	2	0	0	2	1
31	CC(C)N(C)CCCCCCc1cc(Cl)c(c(Cl)c1)S(=O)(=O)N(C(F)F)c(c2C)c(C)n(n2)C	0.18	6.745	62.1032	611.301	2	0	0	2	1
32	Cn(n1)c(C)c(c1C)N(C(F)F)S(=O)(=O)c(c(Cl)c2)c(Cl)cc2CCCOC[C@@H](CC34)N(CC3)CC4	0.39	6.409	68.1286	602.281	1	0	2	2	1
33	Cn(n1)c(C)c(c1C)N(C(F)F)S(=O)(=O)c(c(Cl)c2)c(Cl)cc2CCCOC[C@H]3CCCN3	0.11	6.959	61.1628	542.396	0	1	3	2	1
34	Cn(n1)c(C)c(c1C)N(C(F)F)S(=O)(=O)c(c(Cl)c2)c(Cl)cc2CCCOC[C@H]3CCCCN3	0.84	6.076	68.8984	564.891	2	1	3	2	1
35	Cn(n1)c(C)c(c1C)N(C(F)F)S(=O)(=O)c(c(Cl)c2)c(Cl)cc2CCCOC[C@@H]3CCCCN3	0.57	6.244	68.6371	557.288	2	1	3	2	1
36	CC(C)Cc1c(c(C)n(n1)C)NS(=O)(=O)c(cc2)ccc2-c(c3)ccc(c34)CCCN(C)C4	2	5.699	67.7017	237.517	6	0	1	3	0
37	CC(C)Cc1c(c(C)n(n1)C)N(C)S(=O)(=O)c(cc2)ccc2CCCN3CCN(C)CC3	1370	2.863	1.80611	103.651	0	0	0	0	0
38	c1cncc(c1C)NS(=O)(=O)c2c(Cl)cc(cc2Cl)-c3cc(ncc3)N4CCNCC4	1500	2.824	76.5594	164.933	5	0	0	3	0
39	Cn(n1)c(C)c(c1C)N(CC(F)F)S(=O)(=O)c(c(Cl)c2)c(Cl)cc2CCCN3CCN(C)CC3	1700	2.77	21.7991	302.545	3	1	2	2	0
40	c1nccn1CCCCCCc2ccc(cc2)S(=O)(=O)N(C)c(c3C)c(C)n(n3)C	2100	2.678	81.452	102.058	2	0	0	2	0
41	Cn(n1)c(C)c(c1C)NS(=O)(=O)c2ccc(nc2)N(CC3)Cc(c34)cc(OC)c(c4)OC	2300	2.638	46.8912	256.324	4	0	0	2	1
42	CC(C)Cc1c(c(C)n(n1)C)NS(=O)(=O)c(cc2)ccc2-c(ccc3)cc3CNCCc4ccccc4	2300	2.638	39.7768	203.782	2	0	1	1	1
43	c1ccccc1CNc(nc2)ccc2S(=O)(=O)Nc(c3C)c(C)n(n3)C	17	4.77	4.34576	548.371	3	0	2	1	0
44	c1c[nH]c(c12)ccc(c2)CNc(nc3)ccc3S(=O)(=O)Nc(c4C)c(C)n(n4)C	2.7	5.569	5.51134	586.954	3	1	3	1	0
45	CC(C)Cc1c(c(C)n(n1)C)NS(=O)(=O)c(cc2)ccc2-c(ccc3)cc3CNC4CCCC4	2300	2.638	73.7323	290.448	9	0	2	3	0
46	Cn(n1)c(C)c(c1C)N(CC(F)(F)F)S(=O)(=O)c(c(Cl)c2)c(Cl)cc2CCCN3CCN(C)CC3	2400	2.62	72.1216	101.147	2	0	0	2	0
47	Cn(n1)c(C)c(c1C)NS(=O)(=O)c(cc2)ccc2-c(ccc3)cc3-c4nccn4C	2400	2.62	13.9507	373.499	4	0	1	2	0
48	Cn(n1)c(C)c(c1C)NS(=O)(=O)c(cc2)ccc2-c(ccc3)cc3C4=NC=NC4	2600	2.585	9.93538	338.855	4	0	3	2	0
49	c1nccn1CCCCCc2ccc(cc2)S(=O)(=O)N(C)c(c3C)c(C)n(n3)C	2900	2.538	34.3516	275.662	4	0	0	2	0
50	Cn(n1)cc(c1C)NS(=O)(=O)c2c(Cl)cc(Br)cc2Cl	3360	2.474	8.90953	127.898	0	0	1	1	0
51	CCCN(CCC)Cc1cc(ccc1)-c2cc(Cl)c(c(Cl)c2)S(=O)(=O)N(C)c(c3C)c(C)n(n3)C	3700	2.432	71.7108	209.662	8	0	0	2	0
52	CC(C)Cc1c(c(C)n(n1)C)NS(=O)(=O)c(cc2)ccc2-c(ccc3)cc3CN(C4)CCC4N(C)C	3800	2.42	78.1037	273.514	5	0	3	3	0
53	CC(C)Cc1c(c(C)n(n1)C)NS(=O)(=O)c(cc2)ccc2-c(ccc3)cc3CNCc4ccccc4	4000	2.398	68.4749	410.739	7	0	2	3	0
54	Cn(n1)c(C)c(c1C)NS(=O)(=O)c2ccc(nc2)N(CC3)Cc(c34)cccc4N	4300	2.367	34.898	234.331	3	0	3	1	0
55	C1CCCCC1NCc2cc(ccc2)-c3cc(Cl)c(c(Cl)c3)S(=O)(=O)N(C)c(c4C)c(C)n(n4)C	4480	2.349	67.7154	237.043	6	0	1	2	0
56	C1CN(C)CCN1CCCc2ccc(cc2)S(=O)(=O)N(C)c(c3C)c(C)n(n3)C	6100	2.215	46.5684	177.375	4	0	0	2	0
57	Cn(n1)c(C)c(c1C)NS(=O)(=O)c(c2)ccc(c23)nc(cc3)NC4CCNCC4	6300	2.201	44.8931	227.485	3	1	3	2	0
58	Cn(n1)c(C)c(c1C)NS(=O)(=O)c(cc2)ccc2-c3cc(ncc3)N4CCCCC4	9300	2.032	51.6793	231.04	4	0	1	2	0
59	C1CN(C)CCN1CCNc(nc2)ccc2S(=O)(=O)Nc(c3C)c(C)n(n3)C	8.2	5.086	30.926	610.232	1	0	2	1	0
60	C1CNCCN1CCNc(nc2)ccc2S(=O)(=O)Nc(c3C)c(C)n(n3)C	16	4.796	30.6097	576.68	1	1	2	1	0
61	C1CCCCN1CCNc(nc2)ccc2S(=O)(=O)Nc(c3C)c(C)n(n3)C	74	4.131	35.7069	595.94	3	0	2	1	0
62	C1CN(C)CCC1CCNc(nc2)ccc2S(=O)(=O)Nc(c3C)c(C)n(n3)C	1	6	31.033	606.879	2	0	2	1	0
63	C1CN(C)CCN1CCCNc(nc2)ccc2S(=O)(=O)Nc(c3C)c(C)n(n3)C	2.4	5.62	33.3126	633.044	1	0	2	1	0
64	c1nccn1CCCNc(nc2)ccc2S(=O)(=O)Nc(c3C)c(C)n(n3)C	8.7	5.06	12.8813	549.934	1	0	2	1	0
65	Cn(n1)c(C)c(c1C)NS(=O)(=O)c2ccc(nc2)N(C3)CC[C@@H]3N4CCNCC4	1.6	5.796	39.7641	596.154	1	1	3	1	0
66	Cn(n1)c(C)c(c1C)NS(=O)(=O)c2ccc(nc2)N(C3)CCC[C@H]3N4CCNCC4	0.11	6.959	47.4078	606.069	1	1	3	1	0
67	C1CN(C)CCN1Cc2ccc(cc2)-c3cc(Cl)c(c(Cl)c3)S(=O)(=O)Nc(c4C)c(C)n(n4)C	4.2	5.377	45.7551	621.89	2	0	1	2	0
68	CCN(CC)Cc1ccc(cc1)-c2cc(Cl)c(c(Cl)c2)S(=O)(=O)Nc(c3C)c(C)n(n3)C	45	4.347	45.5103	590.324	2	0	1	2	0
69	Cn(n1)c(C)c(c1C)NS(=O)(=O)c(c(Cl)c2)c(Cl)cc2-c3ccc(nc3)N4CCNCC4	0.75	6.125	36.1472	546.743	1	1	1	2	0
70	Cn(n1)c(C)c(c1C)NS(=O)(=O)c2c(Cl)cc(cc2Cl)-c3cccc(c34)CNCC4	4.3	5.367	45.0287	509.625	1	1	2	2	0
71	C1CN(C)CCN1Cc2cc(ccc2)-c3cc(Cl)c(c(Cl)c3)S(=O)(=O)Nc(c4C)c(C)n(n4)C	0.007	8.155	41.5231	613.708	2	0	1	2	0
72	CCN(CC)Cc1cc(ccc1)-c2cc(Cl)c(c(Cl)c2)S(=O)(=O)Nc(c3C)c(C)n(n3)C	0.12	6.921	43.368	588.669	2	0	1	2	0
73	Cn(n1)c(C)c(c1C)NS(=O)(=O)c(c(Cl)c2)c(Cl)cc2-c3cc(ncc3)N4CCNCC4	0.003	8.523	51.2684	503.422	0	1	1	2	0
74	Cn1ncc(c1C)NS(=O)(=O)c(c(Cl)c2)c(Cl)cc2-c3cc(ncc3)N4CCNCC4	0.009	8.046	45.928	485.124	0	1	1	2	0
75	Cn(n1)cc(c1C)NS(=O)(=O)c(c(Cl)c2)c(Cl)cc2-c3cc(ncc3)N4CCNCC4	0.012	7.921	31.5021	524.214	0	1	1	2	0
76	Cn(c1)ncc1NS(=O)(=O)c(c(Cl)c2)c(Cl)cc2-c3cc(ncc3)N4CCNCC4	0.059	7.229	40.1854	462.296	0	1	1	2	0
77	CC(C)Cc1c(c(C)nn1C)NS(=O)(=O)c(c(Cl)c2)c(Cl)cc2-c3cc(ncc3)N4CCNCC4	0.025	7.602	65.7317	587.223	1	1	1	3	0
78	CC(C)Cc1c(c(C)n(n1)C)NS(=O)(=O)c(c(Cl)c2)c(Cl)cc2-c3cc(ncc3)N4CCNCC4	0.004	8.398	65.8822	593.195	1	1	1	3	0
79	Cn(n1)c(C)c(c1C)NS(=O)(=O)c(c(Cl)c2)c(Cl)cc2-c3cc(ccc3)N4CCNCC4	0.017	7.77	35.6374	547.778	1	1	1	2	0
80	Cn(n1)c(C)c(c1C)NS(=O)(=O)c(c2)ccc(c23)nc(Cl)cc3	17700	1.752	3.95519	220.118	3	0	1	2	0
81	Cn(n1)c(C)c(c1C)NS(=O)(=O)c2c(C)cc(OC)c(C)c2C	20000	1.699	20.0957	118.177	0	0	1	1	0
82	Cc1c(C)c(OC)cc(C)c1S(=O)(=O)Nc(c2C)cccn2	70000	1.155	8.92623	196.401	0	0	1	1	0
83	Cn1ncc(c1C)NS(=O)(=O)c2c(Cl)cc(Br)cc2Cl	70800	1.15	7.06361	133.024	0	0	1	1	0
84	Cn(n1)c(C)c(c1C)NS(=O)(=O)c(c2F)ccc(Br)c2	87000	1.06	5.64808	155.218	1	0	1	1	0
85	Cn(n1)c(C)c(c1C)NS(=O)(=O)c(c(Cl)c2)c(Cl)cc2-c3cc(ccc3)C4CCNCC4	0.023	7.638	41.8649	552.144	1	1	2	2	2
86	Cn(n1)c(C)c(c1C)NS(=O)(=O)c(c(Cl)c2)c(Cl)cc2-c3cc(ccc3)N(CC4)CCN4C	0.025	7.602	35.3586	581.324	1	0	1	2	0
87	Cn1cncc1C#Cc2cc(Cl)c(c(Cl)c2)S(=O)(=O)Nc(c3C)c(C)n(n3)C	17	4.77	2.61668	470.862	0	0	2	2	0
88	C1CN(C)CCN1CC#Cc2cc(Cl)c(c(Cl)c2)S(=O)(=O)Nc(c3C)c(C)n(n3)C	4.6	5.337	31.2492	563.257	0	0	1	2	0
89	C1CN(C)CCN1CCCc2cc(Cl)c(c(Cl)c2)S(=O)(=O)Nc(c3C)c(C)n(n3)C	0.39	6.409	43.683	569.354	2	0	1	2	0
90	C1CN(C)CCN1CCCc2ccc(cc2)S(=O)(=O)Nc(c3C)c(C)n(n3)C	3.5	5.456	39.6433	631.946	4	0	1	2	0
91	C1CN(C)CCC1CCCc2cc(Cl)c(c(Cl)c2)S(=O)(=O)Nc(c3C)c(C)n(n3)C	0.033	7.481	47.5341	574.172	1	0	1	2	1
92	C1CN(C)CCC1CCCc2ccc(cc2)S(=O)(=O)Nc(c3C)c(C)n(n3)C	0.19	6.721	42.3354	637.51	3	0	1	2	1
93	C1CNCCC1CCCc2cc(Cl)c(c(Cl)c2)S(=O)(=O)Nc(c3C)c(C)n(n3)C	0.008	8.097	50.8274	544.767	1	1	2	2	1
94	C1CNCCC1CCCc2ccc(cc2)S(=O)(=O)Nc(c3C)c(C)n(n3)C	0.13	6.886	46.4548	608.471	3	1	2	2	1
95	C1CN(C)CCC1CCCCc2cc(Cl)c(c(Cl)c2)S(=O)(=O)Nc(c3C)c(C)n(n3)C	0.004	8.398	48.4786	590.184	1	0	1	2	2
96	C1CN(C)CCC1CCCCc2ccc(cc2)S(=O)(=O)Nc(c3C)c(C)n(n3)C	0.04	7.398	46.9023	661.872	3	0	1	2	2
97	C1CNCCC1CCCCc2cc(Cl)c(c(Cl)c2)S(=O)(=O)Nc(c3C)c(C)n(n3)C	0.005	8.301	55.1521	568.71	1	1	2	2	2
98	C1CNCCC1CCCCc2ccc(cc2)S(=O)(=O)Nc(c3C)c(C)n(n3)C	0.029	7.538	49.0758	632.096	3	1	2	2	2
99	Cn(n1)c(C)c(c1C)NS(=O)(=O)c2c(Cl)cc(Br)cc2Cl	7.3	5.137	10.8088	284.983	0	0	1	1	0
100	Cn(n1)c(C)c(c1C)N(C)S(=O)(=O)c2c(Cl)cc(Br)cc2Cl	3.58	5.446	20.9266	310.757	0	0	0	1	0
101	Cn(n1)c(C)c(c1C)N(C)S(=O)(=O)c(c(Cl)c2)c(Cl)cc2-c3cc(ncc3)N4CCNCC4	0.004	8.398	41.1743	568.161	0	1	0	2	0
102	Cn(n1)c(C)c(c1C)N(C)S(=O)(=O)c(cc2)ccc2-c3cc(ncc3)N4CCNCC4	0.022	7.658	37.9269	627.891	2	1	0	2	0
103	C1CN(C)CCN1Cc2cc(ccc2)-c3ccc(cc3)S(=O)(=O)Nc(c4C)c(C)n(n4)C	0.009	8.046	37.5375	676.374	4	0	1	2	0
104	C1CN(C)CCN1Cc2cc(ccc2)-c3ccc(cc3)S(=O)(=O)N(C)c(c4C)c(C)n(n4)C	0.017	7.77	46.5146	695.424	4	0	0	2	0
105	C1CN(C)CCN1CCCc2cc(Cl)c(c(Cl)c2)S(=O)(=O)N(C)c(c3C)c(C)n(n3)C	0.19	6.721	52.2647	595.013	2	0	0	2	0
106	C1CN(C)CCN1CCCc2cc(Cl)c(c(Cl)c2)S(=O)(=O)N(CC)c(c3C)c(C)n(n3)C	0.37	6.432	61.4837	615.422	2	0	0	2	0
107	c1nccn1CCCCCc2cc(Cl)c(c(Cl)c2)S(=O)(=O)N(C)c(c3C)c(C)n(n3)C	0.47	6.328	38.6264	565.992	2	0	0	2	0
108	c1nccn1CCCCCCc2cc(Cl)c(c(Cl)c2)S(=O)(=O)N(C)c(c3C)c(C)n(n3)C	0.3	6.523	44.1847	598.047	2	0	0	2	1
109	C1CN(C)CCC1CCCc2cc(Cl)c(c(Cl)c2)S(=O)(=O)N(C)c(c3C)c(C)n(n3)C	0.018	7.745	58.0291	599.839	1	0	0	2	1
110	C1CN(C)CCC1CCCc2ccc(cc2)S(=O)(=O)N(C)c(c3C)c(C)n(n3)C	0.39	6.409	50.5286	655.59	3	0	0	2	1
111	Cn(n1)c(C)c(c1C)NS(=O)(=O)c(c2C)ccc(Br)c2	107000	0.971	12.2519	152.257	1	0	1	1	0
112	C1CNCCC1CCCc2cc(Cl)c(c(Cl)c2)S(=O)(=O)N(C)c(c3C)c(C)n(n3)C	4	5.398	73.8638	121.247	1	1	1	2	1
113	CC(C)Cc1c(c(C)n(n1)C)NS(=O)(=O)c(cc2)ccc2-c(cc3)cc(c34)CNCCC4	4	5.398	68.6115	238.625	6	1	2	3	0
114	C1CN(C)CCC1Cc2cc(ccc2)-c3ccc(cc3)S(=O)(=O)Nc(c4C)c(C)n(n4)C	5	5.301	43.593	295.838	3	0	1	2	3
115	C1CN(C)CCN1Cc2cc(ccc2)-c3cc(Cl)c(c(Cl)c3)S(=O)(=O)N(C)c(c4C)c(C)n(n4)C	5	5.301	69.3459	206.331	2	0	0	2	0
116	Cn(n1)c(C)c(c1C)N(CC)S(=O)(=O)c(c(Cl)c2)c(Cl)cc2-c3cc(ncc3)N4CCNCC4	3	5.523	58.1444	205.674	0	1	0	2	0
117	CC(C)Cc1c(c(C)n(n1)C)NS(=O)(=O)c(cc2)ccc2-c(ccc3)cc3CNCCc4cccnc4	6	5.222	58.9314	404.97	6	0	2	3	0
118	C1CN(C)CCC1CCCc2cc(Cl)c(c(Cl)c2)S(=O)(=O)N(CC)c(c3C)c(C)n(n3)C	0.024	7.62	64.3087	621.147	1	0	0	2	1
119	Cn(n1)c(C)c(c1C)N(C(F)F)S(=O)(=O)c(c(Cl)c2)c(Cl)cc2CCCC3CCN(C)CC3	0.012	7.921	62.3193	557.101	1	0	0	2	1
120	Cn(n1)c(C)c(c1C)N(CC(F)F)S(=O)(=O)c(c(Cl)c2)c(Cl)cc2CCCC3CCN(C)CC3	0.18	6.745	73.9415	578.153	1	0	0	2	1
121	Cn(n1)c(C)c(c1C)N(CC(F)(F)F)S(=O)(=O)c(c(Cl)c2)c(Cl)cc2CCCC3CCN(C)CC3	0.25	6.602	73.6477	547.157	1	0	0	2	1
122	Cn(n1)c(C)c(c1C)N(C(F)F)S(=O)(=O)c(c(Cl)c2)c(Cl)cc2CCCC3CCNCC3	0.009	8.046	63.1032	527.247	1	1	1	2	1
123	Cn(n1)c(C)c(c1C)N(C(F)F)S(=O)(=O)c(c(Cl)c2)c(Cl)cc2CCCN3CCN(C)CC3	0.16	6.796	55.5672	549.585	2	0	0	2	0
124	Cn(n1)c(C)c(c1C)N(C(F)F)S(=O)(=O)c(c(Cl)c2)c(Cl)cc2CCCCC3CCNCC3	0.004	8.398	69.585	565.382	1	1	1	2	2
125	Cn(n1)c(C)c(c1C)N(C(F)F)S(=O)(=O)c(c(Cl)c2)c(Cl)cc2CCCCC3CCN(C)CC3	0.005	8.301	66.9983	593.68	1	0	0	2	2
126	Cn(n1)c(C)c(c1C)N(C(F)F)S(=O)(=O)c(c(Cl)c2)c(Cl)cc2CCCOC3CCN(C)CC3	0.005	8.301	62.4028	582.704	1	0	0	2	2
127	Cn(n1)c(C)c(c1C)N(C(F)F)S(=O)(=O)c(c(Cl)c2)c(Cl)cc2CCCCCCN(C)C	0.008	8.097	57.4115	575.503	2	0	0	2	1
128	Cn(n1)c(C)c(c1C)N(C(F)F)S(=O)(=O)c(c(Cl)c2)c(Cl)cc2CCCOC[C@H]3CCCN3C	0.074	7.131	60.8872	590.507	0	0	2	2	1
129	Cn(n1)c(C)c(c1C)N(C(F)F)S(=O)(=O)c(c(Cl)c2)c(Cl)cc2CCCOC[C@H]3CCCCN3C	0.28	6.553	69.377	603.558	2	0	2	2	1
130	Cn(n1)c(C)c(c1C)N(C(F)F)S(=O)(=O)c(c(Cl)c2)c(Cl)cc2CCCOC[C@@H]3CCCN3C	0.045	7.347	61.5538	589.501	0	0	2	2	1
131	Cn(n1)c(C)c(c1C)N(C(F)F)S(=O)(=O)c(c(Cl)c2)c(Cl)cc2CCCOC[C@@H]3CCCCN3C	0.15	6.824	65.4307	607.463	2	0	2	2	1
132	Cn(n1)c(C)c(c1C)N(C(F)F)S(=O)(=O)c(c(Cl)c2)c(Cl)cc2CCCN(C3)CCN([C@@H]34)CCC4	0.047	7.328	65.8456	592.101	2	0	2	2	0
133	Cn(n1)c(C)c(c1C)NS(=O)(=O)c(cc2)ccc2-c3cc(ncc3)N(CC4C)CCN4	8	5.097	49.379	264.997	2	1	4	2	0
134	Cn(n1)c(C)c(c1C)NS(=O)(=O)c(cc2)ccc2-c3cc(ncc3)N4CCCNCC4	8	5.097	51.9812	257.464	2	1	2	2	0
135	C1CNCCC1CCCc2cc(Cl)c(c(Cl)c2)S(=O)(=O)N(CC)c(c3C)c(C)n(n3)C	9	5.046	71.1201	131.487	1	1	1	2	1
136	CC(C)Cc1c(c(C)n(n1)C)NS(=O)(=O)c(cc2)ccc2-c(c3)cc(C)cc3CN(C)C	560	3.252	67.908	230.743	5	0	1	3	0
137	C1CN(C)CCC1Cc2cc(ccc2)-c3ccc(cc3)S(=O)(=O)N(C)c(c4C)c(C)n(n4)C	9	5.046	65.698	259.884	3	0	0	2	3
138	CC(C)Cc1c(c(C)n(n1)C)NS(=O)(=O)c(c(Cl)c2)c(Cl)cc2CCCC3CCNCC3	10	5	61.5366	150.474	2	1	2	3	1
139	Cn(n1)c(C)c(c1C)NS(=O)(=O)c2ccc(nc2)N(C3)CCCC3N4CCNCC4	10	5	58.8694	148.442	1	1	3	1	0
140	CC(C)Cc1c(c(C)n(n1)C)NS(=O)(=O)c(cc2)ccc2-c(c3)ccc(Cl)c3CN(C)C	10	5	64.6043	240.543	4	0	1	3	0
141	C1CNCCCN1CCCc2cc(Cl)c(c(Cl)c2)S(=O)(=O)N(C)c(c3C)c(C)n(n3)C	11	4.959	68.6409	111.404	2	1	1	2	0
142	CC(C)Cc1c(c(C)n(n1)C)NS(=O)(=O)c(cc2)ccc2-c(c3)ccc(F)c3CN(C)C	11	4.959	67.0958	238.628	4	0	1	3	0
143	CC(C)Cc1c(c(C)n(n1)C)NS(=O)(=O)c(cc2)ccc2-c(cc3)cc(c34)CNCC4	11	4.959	64.0702	247.861	4	1	2	3	0
144	Cn(n1)c(C)c(c1C)N(C(F)F)S(=O)(=O)c(cc2)ccc2-c3cc(ncc3)N4CCNCC4	12	4.921	55.6086	239.596	2	1	0	2	0
145	CC(C)Cc1c(c(C)n(n1)C)NS(=O)(=O)c(cc2)ccc2-c(c3)ccc(C)c3CN(C)C	13	4.886	72.7884	236.913	4	0	1	3	0
146	CC(C)Cc1c(c(C)n(n1)C)NS(=O)(=O)c(cc2)ccc2-c(ccc3)cc3CN(C)C	14	4.854	60.9955	270.257	5	0	1	3	0
147	CC(C)Cc1c(c(C)n(n1)C)NS(=O)(=O)c(c(Cl)c2)c(Cl)cc2CCCC3CCN(C)CC3	16	4.796	76.6362	132.604	2	0	1	3	1
148	Cn(n1)c(C)c(c1C)N(C(F)F)S(=O)(=O)c(c(Cl)c2)c(Cl)cc2CCCOC(C34)CN(CC3)CC4	17	4.77	71.7451	110.031	1	0	2	2	1
149	CC(C)c1c(c(C(C)C)n(n1)C)NS(=O)(=O)c(cc2)ccc2CCCC3CCN(C)CC3	620	3.208	69.635	201.553	15	0	1	6	1
150	CN(C)Cc1cc(ccc1)-c(c2C(F)(F)F)ccc(c2)S(=O)(=O)Nc(c(C)n(n3)C)c3CC(C)C	17	4.77	82.4071	211.222	5	0	1	3	0
151	CC(C)(N)c1cc(ccc1)-c2ccc(cc2)S(=O)(=O)Nc(c(C)n(n3)C)c3CC(C)C	18	4.745	66.3331	247.12	5	0	3	3	0
152	Cn(n1)c(C)c(c1C)N(C(F)F)S(=O)(=O)c(c(Cl)c2)c(Cl)cc2-c3cc(ncc3)N4CCNCC4	18	4.745	47.7751	222.312	0	1	0	2	0
153	CC(C)Cc1c(c(C)n(n1)C)NS(=O)(=O)c(cc2)ccc2-c(ccc3)cc3CNC	19	4.721	59.1107	279.638	5	0	2	3	0
154	CC(C)Cc1c(c(C)n(n1)C)N(C(F)F)S(=O)(=O)c(c(Cl)c2)c(Cl)cc2-c3cc(ncc3)N4CCNCC4	19	4.721	76.2284	225.2	1	1	0	3	0
155	C1CN(C)CCC1CCCc2ccc(cc2)S(=O)(=O)Nc(c(C)n(n3)C)c3CCc4ccccc4	630	3.201	52.867	340.679	5	0	1	3	3
156	Cn(n1)c(C)c(c1C)N(CC(F)F)S(=O)(=O)c(cc2)ccc2-c3cc(ncc3)N4CCNCC4	19	4.721	51.8227	269.483	2	1	0	2	0
157	C1CC1Cc2c(c(C)n(n2)C)NS(=O)(=O)c(cc3)ccc3-c(ccc4)cc4CN(C)C	19	4.721	45.135	287.819	5	0	1	3	0
158	c1ccnc(C)c1COc(cc2)ccc2-c3cc(ccc3)C4CCNCC4	0.3	6.523	25.9128	648.024	4	1	1	0	4
159	c1ccnc(C)c1COc2c(Cl)cc(cc2Cl)-c3cc(ncc3)N4CCNCC4	0.3	6.523	23.9521	542.08	3	1	0	0	2
160	c1ccnc(C)c1COc(cc2)ccc2-c3cc(ncc3)N4CCNCC4	0.09	7.046	14.839	621.146	3	1	0	0	2
161	c1ccnc(C)c1COc(c(F)c2)cc(F)c2-c3cc(ncc3)N4CCNCC4	0.01	8	19.3332	559.345	3	1	0	0	2
162	c1ccnc(C)c1COc(cc2)cc(F)c2-c3cc(ncc3)N4CCNCC4	0.06	7.222	16.9458	586.948	3	1	0	0	2
163	c1ccnc(C)c1COc(cc2F)cc(F)c2-c3cc(ncc3)N4CCNCC4	0.03	7.523	21.8516	572.647	3	1	0	0	2
164	c1ccnc(C)c1COc(c2)ccc(c2C)-c3cc(ncc3)N4CCNCC4	0.08	7.097	32.3125	642.612	3	1	0	0	3
165	c1ccnc(C)c1COc(cc2C)cc(C)c2-c3cc(ncc3)N4CCNCC4	1.8	5.745	41.0755	660.198	3	1	0	0	4
166	c1ncccc1COc2c(Cl)cc(cc2Cl)-c3cc(ncc3)N4CCNCC4	0.1	7	19.9908	512.101	3	1	0	0	2
167	n1ccccc1COc2c(Cl)cc(cc2Cl)-c3cc(ncc3)N4CCNCC4	6.5	5.187	17.6275	516.094	1	1	2	0	0
168	c1cc(C)nc(C)c1COc2c(Cl)cc(cc2Cl)-c3cc(ncc3)N4CCNCC4	1.3	5.886	32.4606	587.589	3	1	0	0	2
169	Cc1nccc(C)c1COc2c(Cl)cc(cc2Cl)-c3cc(ncc3)N4CCNCC4	0.2	6.699	27.8681	565.2	2	1	0	0	2
170	c1ncccc1CCOc2c(Cl)cc(cc2Cl)-c3cc(ncc3)N4CCNCC4	0.5	6.301	28.0313	541.008	3	1	0	0	3
171	c1cnccc1CCOc2c(Cl)cc(cc2Cl)-c3cc(ncc3)N4CCNCC4	0.7	6.155	27.6412	541.359	0	1	0	0	2
172	n1oc(C)cc1COc2c(Cl)cc(cc2Cl)-c3cc(ncc3)N4CCNCC4	4.4	5.357	33.4924	488.607	3	1	2	0	0
173	Cc(s1)nc(C)c1COc2c(Cl)cc(cc2Cl)-c3cc(ncc3)N4CCNCC4	0.08	7.097	34.845	523.688	2	1	0	2	2
174	Cc(o1)nc(C)c1COc2c(Cl)cc(cc2Cl)-c3cc(ncc3)N4CCNCC4	0.03	7.523	34.6115	535.388	2	1	0	0	2
175	Cc(n1)scc1COc2c(Cl)cc(cc2Cl)-c3cc(ncc3)N4CCNCC4	15	4.824	34.938	496.544	0	1	2	1	0
176	s1ccnc1COc2c(Cl)cc(cc2Cl)-c3cc(ncc3)N4CCNCC4	14	4.854	23.515	466.64	0	1	2	2	0
177	CC(C)Cc1c(c(C)n(n1)C)NS(=O)(=O)c(cc2)ccc2-c(c3)ccc(c34)CCN(C)C4	20	4.699	65.8775	235.795	4	0	1	3	0
178	Cn(n1)c(C)c(c1C)N(CC(F)(F)F)S(=O)(=O)c(cc2)ccc2-c3cc(ncc3)N4CCNCC4	21	4.678	63.3323	240.643	2	1	0	2	0
179	CC(C)Cc1c(c(C)n(n1)C)NS(=O)(=O)c(cc2)ccc2-c(ccc3)cc3CNCCC	21	4.678	71.4644	278.319	8	0	2	3	0
180	CC(C)Cc1c(c(C)n(n1)C)NS(=O)(=O)c(cc2)ccc2-c(ccc3)cc3CN(C)CC	21	4.678	49.3637	277.092	5	0	1	3	0
181	CN(C)CCCCCCCCc1ccc(cc1)S(=O)(=O)N(C)c(c2C)c(C)n(n2)C	21	4.678	75.0076	157.527	4	0	0	2	2
182	n1oc(C)c(c1C)NS(=O)(=O)c(cc2)ccc2-c3cc(ncc3)N4CCNCC4	650	3.187	28.7879	275.02	5	1	1	1	0
183	CC(C)Cc1c(c(C)n(n1)C)NS(=O)(=O)c(cc2)ccc2-c(ccc3)cc3CNCC	22	4.658	63.1014	276.4	5	0	2	3	0
184	CC(C)Cc1c(c(C)n(n1)C)NS(=O)(=O)c(cc2)ccc2-c(ccc3)cc3CC4CCNCC4	25	4.602	74.1012	275.317	4	1	2	3	3
185	CC(C)Cc1c(c(C)n(n1)C)NS(=O)(=O)c(cc2)ccc2-c(c(F)cc3)cc3CN(C)C	29	4.538	70.3633	237.298	5	0	1	3	0
186	C1CCCN1C(C)(C)c2cc(ccc2)-c3ccc(cc3)S(=O)(=O)Nc(c(C)n(n4)C)c4CC(C)C	30	4.523	59.4011	278.852	5	0	1	3	0
187	CC(C)Cc1c(c(C)n(n1)C)NS(=O)(=O)c(cc2)cc(Cl)c2-c(ccc3)cc3CN(C)C	33	4.481	60.6545	257.778	5	0	1	3	0
188	Cn(n1)c(C)c(c1C)N(CC(F)F)S(=O)(=O)c(c(Cl)c2)c(Cl)cc2CCCCC3CCNCC3	33	4.481	72.605	140.87	1	1	1	2	2
189	Cn(n1)c(C)c(c1C)N(CC(F)F)S(=O)(=O)c(c(Cl)c2)c(Cl)cc2CCCOC3CCN(C)CC3	34	4.469	73.9921	128.765	1	0	0	2	2
190	CN(C)CCCCCCCc1ccc(cc1)S(=O)(=O)N(C)c(c2C)c(C)n(n2)C	36	4.444	59.1616	159.133	4	0	0	2	2
191	CC(C)Cc1c(c(C)n(n1)C)N(C)S(=O)(=O)c(cc2)ccc2-c(c3)ccc(c34)CCNC4	37	4.432	70.1091	249.296	4	1	1	3	0
192	CCCc1c(c(C)n(n1)C)NS(=O)(=O)c(cc2)ccc2-c(ccc3)cc3CN(C)C	39	4.409	45.0744	282.497	6	0	1	3	0
193	Cn(n1)c(C)c(c1C)NS(=O)(=O)c(cc2)ccc2-c3cc(ncc3)N(CC4C)CC(C)N4	40	4.398	52.4418	281.007	2	1	6	2	0
194	CC(C)Cc1c(c(C)n(n1)C)NS(=O)(=O)c(c2)ccc(c2C)-c(ccc3)cc3CN(C)C	41	4.387	72.9436	237.507	5	0	1	3	0
195	Cn(n1)c(C)c(c1C)N(CC(F)(F)F)S(=O)(=O)c(c(Cl)c2)c(Cl)cc2CCCOC3CCN(C)CC3	46	4.337	78.9182	110.506	1	0	0	2	2
196	CC(C)Cc1c(c(C)n(n1)C)NS(=O)(=O)c(cc2)ccc2-c(ccc3)cc3CN(CC)CC	47	4.328	76.3885	257.781	5	0	1	3	0
197	C1CNCCC1Cc2cc(ccc2)-c3ccc(cc3)S(=O)(=O)N(C)c(c4C)c(C)n(n4)C	47	4.328	62.0471	267.608	3	1	1	2	3
198	CCCCc1c(c(C)n(n1)C)NS(=O)(=O)c(cc2)ccc2-c(ccc3)cc3CN(C)C	47	4.328	44.1371	284.975	6	0	1	3	0
199	C1CNCCN1CCCc2cc(Cl)c(c(Cl)c2)S(=O)(=O)N(C)c(c3C)c(C)n(n3)C	51	4.292	60.2734	123.381	2	1	0	2	0
200	CN(C)C(C)(C)c1cc(ccc1)-c2ccc(cc2)S(=O)(=O)Nc(c(C)n(n3)C)c3CC(C)C	51	4.292	69.4215	253.252	5	0	1	3	0
201	C1CN(C)CCC1OCCCc2ccc(cc2)S(=O)(=O)Nc(c3C)c(C)n(n3)C	52	4.284	66.3334	158.898	3	0	1	2	2
202	CC(C)Cc1c(c(C)n(n1)C)NS(=O)(=O)c(cc2)ccc2-c3cc(ccc3)C4CCNCC4	54	4.268	72.9692	277.185	4	1	2	3	2
203	C1CN(C)CCN1CCCc2cc(Cl)c(cc2)S(=O)(=O)Nc(c3C)c(C)n(n3)C	740	3.131	54.0513	134.711	3	0	1	2	0
204	CC(C)Cc1c(c(C)n(n1)C)NS(=O)(=O)c(cc2)ccc2CCCCC3CCNCC3	56	4.252	91.3282	166.741	4	1	2	3	2
205	CC(C)Cc1c(c(C)n(n1)C)NS(=O)(=O)c(cc2)ccc2-c(c3)ccc(F)c3CN4CCCC4	57	4.244	75.1299	236.239	4	0	1	3	0
206	CC(C)Cc1c(c(C)n(n1)C)NS(=O)(=O)c(cc2)c(Cl)cc2-c(ccc3)cc3CN(CC)CC	58	4.237	55.4846	265.125	4	0	1	3	0
207	Cn(n1)c(C)c(c1C)N(CC(F)F)S(=O)(=O)c(c(Cl)c2)c(Cl)cc2CCCCC3CCN(C)CC3	60	4.222	82.3048	111.408	1	0	0	2	2
208	CC(C)Cc1c(c(C)n(n1)C)NS(=O)(=O)c(cc2)ccc2-c(ccc3)cc3CN4CCCC4C	61	4.215	75.1673	278.591	5	0	1	3	0
209	CN(C)CCc1cc(ccc1)-c2ccc(cc2)S(=O)(=O)Nc(c3C)c(C)n(n3)C	64	4.194	43.1547	261.458	2	0	1	2	1
210	CN(C)Cc1c(OC(F)(F)F)ccc(c1)-c2ccc(cc2)S(=O)(=O)Nc(c(C)n(n3)C)c3CC(C)C	740	3.131	73.7466	220.222	4	0	1	3	0
211	Cn(n1)c(C)c(c1C)N(CC(F)(F)F)S(=O)(=O)c(c(Cl)c2)c(Cl)cc2CCCCC3CCNCC3	71	4.149	87.991	106.289	1	1	1	2	2
212	Cn(n1)c(C)c(c1C)N(CC(F)(F)F)S(=O)(=O)c(cc2)ccc2-c(ccc3)cc3CN4CCN(C)CC4	75	4.125	70.0436	239.113	4	0	0	2	0
213	CC(C)Cc1c(c(C)n(n1)C)NS(=O)(=O)c(cc2)ccc2-c(ccc3)cc3CN4CCC4	76	4.119	67.8465	269.105	5	0	1	3	0
214	CN(C)CCCCCCc1ccc(cc1)S(=O)(=O)N(C)c(c2C)c(C)n(n2)C	76	4.119	48.1343	174.669	4	0	0	2	1
215	n1cscc1COc2c(Cl)cc(cc2Cl)-c3cc(ncc3)N4CCNCC4	9.9	5.004	28.3758	451.383	0	1	2	1	0
216	s1cncc1COc2c(Cl)cc(cc2Cl)-c3cc(ncc3)N4CCNCC4	0.9	6.046	23.5122	457.163	2	1	0	2	2
217	CCc(s1)nc(C)c1COc2c(Cl)cc(cc2Cl)-c3cc(ncc3)N4CCNCC4	0.3	6.523	41.5214	569.148	5	1	0	2	2
218	CC(C)c(s1)nc(C)c1COc(c(Cl)c2)c(Cl)cc2-c3cc(ncc3)N4CCNCC4	3.8	5.42	45.7406	599.631	8	1	0	2	2
219	C1CN(C)CCC1CCCCc2cc(Cl)c(c(Cl)c2)OCc3c(C)nccc3	1	6	41.6352	598.063	4	0	0	0	3
220	C1COCCN1c(nccc2)c2COc3c(Cl)cc(cc3Cl)-c4cc(ncc4)N5CCNCC5	0.04	7.398	39.8068	611.246	3	1	0	0	2
221	c1ccnc(CC(C)C)c1COc2c(Cl)cc(cc2Cl)-c3cc(ncc3)N4CCNCC4	0.04	7.398	37.9156	618.306	4	1	0	0	2
222	c1ccccc1-c(nccc2)c2COc3c(Cl)cc(cc3Cl)-c4cc(ncc4)N5CCNCC5	0.2	6.699	28.0415	626.634	5	1	0	0	2
223	c1ccnc(CCC)c1COc2c(Cl)cc(cc2Cl)-c3cc(ncc3)N4CCNCC4	0.04	7.398	38.4042	597.571	5	1	0	0	2
224	CC(C)CCc(nccc1)c1COc2c(Cl)cc(cc2Cl)-c3cc(ncc3)N4CCNCC4	0.18	6.745	44.0556	644.425	5	1	0	0	2
225	CC(C)Cc1c(c(C)n(n1)C)NS(=O)(=O)c(cc2)ccc2-c(ccc3)cc3CNCCOC	77	4.114	66.3436	279.992	5	0	2	3	0
226	n1cccc(c1C)NS(=O)(=O)c2c(Cl)cc(cc2Cl)-c3cc(ncc3)N4CCNCC4	80	4.097	22.7161	309.841	0	1	1	2	0
227	Cn(n1)c(C)c(c1C)N(CC(F)F)S(=O)(=O)c(c(Cl)c2)c(Cl)cc2CCCN3CCCNCC3	81	4.092	79.2828	117.101	2	1	1	2	0
228	CC(C)Cc1c(c(C)n(n1)C)NS(=O)(=O)c(cc2)ccc2CCCC3CCNCC3	88	4.056	60.2673	206.162	4	1	2	3	1
229	CN(C)CCCCCc1ccc(cc1)S(=O)(=O)N(C)c(c2C)c(C)n(n2)C	760	3.119	43.0795	173.734	4	0	0	2	0
230	CC(C)Cc1c(c(C)n(n1)C)NS(=O)(=O)c(cc2)ccc2-c(c(Cl)cc3)cc3CN(C)C	94	4.027	70.5733	233.57	5	0	1	3	0
231	c1ccccc1CCc2c(c(C)n(n2)C)NS(=O)(=O)c(cc3)ccc3-c(ccc4)cc4CN(C)C	96	4.018	56.1742	411.633	6	0	1	3	2
232	Cn(n1)c(C)c(c1C)N(C(F)F)S(=O)(=O)c(cc2)ccc2-c3cc(ccc3)C4CCNCC4	100	4	58.5092	265.313	3	1	1	2	2
233	Cn(n1)c(C)c(c1C)N(CC(F)F)S(=O)(=O)c(c(Cl)c2)c(Cl)cc2CCCN3CCCN(C)CC3	101	3.996	86.1429	101.891	2	0	0	2	0
234	Cn(n1)c(C)c(c1C)N(CC(F)(F)F)S(=O)(=O)c(c(Cl)c2)c(Cl)cc2CCCCC3CCN(C)CC3	110	3.959	81.7725	106.448	1	0	0	2	2
235	c1ccccc1Cc2c(c(C)n(n2)C)NS(=O)(=O)c(cc3)ccc3-c(ccc4)cc4CN(C)C	110	3.959	59.7314	378.117	4	0	1	3	1
236	CC(C)Cc1c(c(C)n(n1)C)NS(=O)(=O)c(cc2)ccc2CCCC3CCN(C)CC3	120	3.921	73.774	174.157	4	0	1	3	1
237	CC(C)Cc1c(c(C)n(n1)C)NS(=O)(=O)c(cc2)ccc2-c(ccc3)cc3CN4CCCC4	120	3.921	79.2268	263.391	5	0	1	3	0
238	Cn(n1)c(C)c(c1C)N(CC(F)(F)F)S(=O)(=O)c(c(Cl)c2)c(Cl)cc2CCCC3CCNCC3	134	3.873	76.9198	119.937	1	1	1	2	1
239	C1CN(C)CCC1CCCCc2ccc(cc2)S(=O)(=O)Nc(c(C)n(n3)C)c3CCC	140	3.854	75.8456	167.189	5	0	1	3	2
240	CC1CN(CC(C)N1)CCCc2cc(Cl)c(c(Cl)c2)S(=O)(=O)N(C)c(c3C)c(C)n(n3)C	141	3.851	55.7364	159.048	2	1	5	2	0
241	CC(C)Cc1c(c(C)n(n1)C)N(C)S(=O)(=O)c(cc2)ccc2-c(ccc3)cc3CN(CC)CC	144	3.842	77.1344	260.87	5	0	0	3	0
242	Cn(n1)c(C)c(c1C)N(CC(F)F)S(=O)(=O)c(c(Cl)c2)c(Cl)cc2CCCC3CCNCC3	148	3.83	73.2656	134.455	1	1	1	2	1
243	C1CN(C)CCC1CCCc2ccc(cc2)S(=O)(=O)Nc(c(C)n(n3)C)c3CC4CC4	150	3.824	63.2083	192.822	4	0	1	3	1
244	CC(C)Cc1c(c(C)n(n1)C)NS(=O)(=O)c(cc2)ccc2-c(ccc3)cc3CNCCc4ccccn4	769	3.114	80.9548	353.268	6	0	2	3	0
245	C1CN(C)CCN1CCCc2cc(Cl)c(c(Cl)c2)S(=O)(=O)N(C)c(c3CC)c(CC)n(n3)C	150	3.824	79.7748	106.175	8	0	0	4	0
246	CC(C)Cc1c(c(C)n(n1)C)NS(=O)(=O)c(cc2)ccc2-c(ccc3)c(F)c3CN(C)C	153	3.815	46.5523	284.571	4	0	1	3	0
247	C1CNCCC1CCCc2ccc(cc2)S(=O)(=O)N(C)c(c3C)c(C)n(n3)C	164	3.785	56.8588	189.033	3	1	1	2	1
248	CC(C)Cc1c(c(C)n(n1)C)NS(=O)(=O)c(cc2)ccc2CCCOC3CCN(C)CC3	168	3.775	74.0691	180.063	4	0	1	3	2
249	c1cnc(C)c(c1C)NS(=O)(=O)c2c(Cl)cc(cc2Cl)-c3cc(ncc3)N4CCNCC4	770	3.114	27.9232	287.32	3	1	1	2	0
250	CC(C)Cc1c(c(C)n(n1)C)NS(=O)(=O)c(cc2)ccc2CCCCC3CCN(C)CC3	173	3.762	78.098	180.437	4	0	1	3	2
251	CC(C)Cc1c(c(C)n(n1)C)NS(=O)(=O)c(cc2)ccc2-c(c3CN(C)C)cccc3	174	3.759	60.0446	282.636	4	0	1	3	0
252	CC(C)Cc1c(c(C)n(n1)C)NS(=O)(=O)c(c(Cl)c2)c(Cl)cc2CCCN3CCN(C)CC3	180	3.745	58.5183	131.542	3	0	1	3	0
253	C1CN(C)CCN1CCc2cc(ccc2)-c3ccc(cc3)S(=O)(=O)Nc(c4C)c(C)n(n4)C	180	3.745	38.0777	300.302	2	0	1	2	1
254	CC(C)Cc1c(c(C)n(n1)C)N(C)S(=O)(=O)c(cc2)ccc2-c3cc(ccc3)C4CCNCC4	190	3.721	74.258	270.08	4	1	1	3	2
255	CC(C)c1c(c(C(C)C)n(n1)C)NS(=O)(=O)c(cc2)ccc2-c(ccc3)cc3CN(C)C	200	3.699	68.1854	270.769	16	0	1	6	0
256	Cn(n1)c(C)c(c1C)N(CC(F)(F)F)S(=O)(=O)C(C(Cl)C2)=C(Cl)C=C2CCCN3CCCNCC3	210	3.678	75.6782	89.1247	3	1	1	2	0
257	Cn(n1)c(C)c(c1C)N(CC(F)(F)F)S(=O)(=O)c(c(Cl)c2)c(Cl)cc2CCCN3CCCN(C)CC3	210	3.678	75.0893	103.128	2	0	0	2	0
258	C1CN(C)CCC1CCCc2ccc(cc2)S(=O)(=O)Nc(c(C)n(n3)C)c3CCC	220	3.658	61.2075	176.83	5	0	1	3	1
259	C1CN(C)CCC1CCCc2ccc(cc2)S(=O)(=O)Nc(c(C)n(n3)C)c3Cc4ccccc4	233	3.633	47.5241	336.271	3	0	1	3	2
260	CC(C)Cc1c(c(C)n(n1)C)N(C)S(=O)(=O)c(cc2)ccc2CCCC3CCN(C)CC3	234	3.631	80.2029	171.747	4	0	0	3	1
261	CC(C)Cc1c(c(C)n(n1)C)NS(=O)(=O)c(cc2)ccc2-c(ccc3)cc3CNC(C)C	240	3.62	68.6021	295.773	5	0	2	3	0
262	CC(C)C1CN(CCN1)c(ncc2)cc2-c3ccc(cc3)S(=O)(=O)Nc(c4C)c(C)n(n4)C	240	3.62	36.097	311.174	8	1	4	2	0
263	CC(C)Cc1c(c(C)n(n1)C)NS(=O)(=O)c(cc2)ccc2-c(ccc3)cc3CN4CCN(C)CC4	250	3.602	57.3913	293.842	5	0	1	3	0
264	C1CN(C)CCC1CCC#Cc2ccc(cc2)S(=O)(=O)Nc(c3C)c(C)n(n3)C	250	3.602	29.5123	233.563	3	0	1	2	2
265	NCc1cc(ccc1)-c2ccc(cc2)S(=O)(=O)Nc(c3C)c(C)n(n3)C	272	3.565	20.276	286.654	4	0	3	2	0
266	CCN(CC)Cc1cc(ccc1)-c2cc(Cl)c(c(Cl)c2)S(=O)(=O)N(C)c(c3C)c(C)n(n3)C	310	3.509	60.499	211.065	2	0	0	2	0
267	CC(C)Cc1c(c(C)n(n1)C)NS(=O)(=O)c(cc2)ccc2-c(cc3)ccc3CN(C)C	314	3.503	63.2268	264.454	5	0	1	3	0
268	CCCCc1c(c(C)n(n1)C)NS(=O)(=O)c(cc2)ccc2CCCC3CCN(C)CC3	330	3.481	61.6004	182.935	5	0	1	3	1
269	CC(C)Cc1c(c(C)n(n1)C)NS(=O)(=O)c(cc2)ccc2-c(ccc3)cc3CNCc4cccnc4	330	3.481	77.6864	374.105	6	0	2	3	0
270	CC(C)Cc1c(c(C)n(n1)C)NS(=O)(=O)c(c(Cl)c2)c(Cl)cc2-c(ccc3)cc3CN(CC)CC	810	3.092	71.6945	217.201	3	0	1	3	0
271	c1nccn1CCCCCCCc2ccc(cc2)S(=O)(=O)N(C)c(c3C)c(C)n(n3)C	370	3.432	43.7398	276.295	4	0	0	2	2
272	C1CN(C)CCC1CCCCc2ccc(cc2)S(=O)(=O)Nc(c(C)n(n3)C)c3CCCC	400	3.398	82.4096	158.1	5	0	1	3	2
273	CC(C)Cc1c(c(C)n(n1)C)NS(=O)(=O)c(cc2)ccc2-c(ccc3)cc3CN4C(C)CCC4C	520	3.284	79.1106	272.318	5	0	1	3	0
274	C1CN(C)CCN1CCCc2c(F)cc(c(F)c2)S(=O)(=O)Nc(c3C)c(C)n(n3)C	548	3.261	55.9986	114.398	3	0	1	2	0
275	C1CN(C)CCN1CCCc2cc(C)c(c(C)c2)S(=O)(=O)N(C)c(c3C)c(C)n(n3)C	850	3.071	65.6957	117.658	2	0	0	2	0
276	CC(C)Cc1c(c(C)n(n1)C)NS(=O)(=O)c(cc2)ccc2CCCN3CCN(C)CC3	939	3.027	70.9845	166.32	5	0	1	3	0
277	C1CN(C)CCN1CCCc2cc(C)c(c(C)c2)S(=O)(=O)Nc(c3C)c(C)n(n3)C	980	3.009	46.5355	135.771	2	0	1	2	0
278	COC(=O)c1ccc(N2CCCCCC2)c(NS(=O)(=O)c2ccc(CCCCC3CCN(C)CC3)cc2)c1	0.34	6.469	115.142	99.6496	8	0	1	5	3
279	O=S(=O)(Nc1c(N2CCCC2)ccc2ncccc12)c1ccc(Br)cc1	41	4.387	38.8496	193.627	3	0	1	4	0
280	CN1CCC(CCCCc2ccc(S(=O)(=O)Nc3c(N4CCCC4)ccc4ncccc34)cc2)CC1	1.2	5.921	83.1551	180.707	4	0	1	5	2
281	O=S(=O)(Nc1c(N2CCCCCC2)ccc2ncccc12)c1ccc(Br)cc1	36	4.444	45.4099	196.197	7	0	1	4	0
282	O=S(=O)(Nc1c(C2CCCC2)ccc2ncccc12)c1ccc(Br)cc1	64	4.194	52.1162	188.123	5	0	1	4	0
283	CC(C)Cc1ccc2ncccc2c1NS(=O)(=O)c1ccc(CCCC2CCN(C)CC2)cc1	49	4.31	81.3053	170.626	7	0	1	4	1
284	CC(C)Cc1ccc2ncccc2c1NS(=O)(=O)c1ccc(CCCCC2CCN(C)CC2)cc1	250	3.602	84.9203	176.342	7	0	1	4	2
285	CC(C)Cc1ccc2ncccc2c1NS(=O)(=O)c1ccc(CCCCC2CCNCC2)cc1	240	3.62	85.1171	176.655	7	1	2	4	2
286	CC(C)Cc1ccc2ncccc2c1NS(=O)(=O)c1ccc(CCCN2CCN3CCC[C@@H]3C2)cc1	640	3.194	89.4319	185.99	8	0	3	4	0
287	CC(C)Cc1ccc2ncccc2c1NS(=O)(=O)c1ccc(CCCCN2CCN3CCC[C@@H]3C2)cc1	3600	2.444	94.1174	185.316	8	0	3	4	0
288	CC(C)Cc1ccc2ncccc2c1NS(=O)(=O)c1ccc(CCCN2CCCN(C)CC2)cc1	300	3.523	85.9459	165.535	8	0	1	4	0
289	CC(C)Cc1ccc2ncccc2c1NS(=O)(=O)c1ccc(CCCCN2CCCN(C)CC2)cc1	1400	2.854	96.3927	176.008	8	0	1	4	0
290	CC(C)Cc1ccc2ncccc2c1NS(=O)(=O)c1ccc(CCCN2CCN(C)CC2)cc1	550	3.26	80.734	171.193	8	0	1	4	0
291	CC(C)Cc1ccc2ncccc2c1NS(=O)(=O)c1ccc(CCCCN2CCNCC2)cc1	2000	2.699	78.2672	177.148	8	1	1	4	0
292	CC(C)Cc1ccc2ncccc2c1NS(=O)(=O)c1ccc(CCCCN2C[C@H](C)N[C@H](C)C2)cc1	10000	2	95.0187	175.997	8	1	6	4	0
293	CC(C)Cc1ccc2ncccc2c1NS(=O)(=O)c1ccc(CCCO[C@H]2C[C@@H]3CC[C@H](C2)N3C)cc1	27000	1.569	84.901	161.008	7	0	1	4	2
294	CC(C)Cc1ccc2ncccc2c1NS(=O)(=O)c1ccc(CCCO[C@@H]2C[C@@H]3CC[C@H](C2)N3C)cc1	130	3.886	84.901	161.008	7	0	1	4	2
295	CC(C)Cc1ccc2ncccc2c1NS(=O)(=O)c1ccc(CCCO[C@@H]2CCCN(C)C2)cc1	1200	2.921	82.1226	177.092	8	0	3	4	1
296	CC(C)Cc1ccc2ncccc2c1NS(=O)(=O)c1ccc(CCCOC[C@@H]2CNCCO2)cc1	390	3.409	79.3806	170.25	8	1	1	4	2
297	CC(C)Cc1ccc2ncccc2c1NS(=O)(=O)c1ccc(CCCOC[C@@H]2CN(C)CCO2)cc1	340	3.469	89.0647	160.617	8	0	1	4	2
298	CC(C)Cc1ccc2nn(C)cc2c1NS(=O)(=O)c1ccc(CCCC2CCN(C)CC2)cc1	280	3.553	91.8402	121.593	6	0	1	3	1
299	CC(C)Cc1ccc2nn(C)cc2c1NS(=O)(=O)c1ccc(CCCCC2CCN(C)CC2)cc1	230	3.638	93.8542	121.331	6	0	1	3	2
300	CC(C)Cc1ccc2nn(C)cc2c1NS(=O)(=O)c1ccc(CCCCN2CCN3CCC[C@@H]3C2)cc1	13000	1.886	102.134	120.791	7	0	3	3	0
301	CC(C)Cc1ccc2nn(C)cc2c1NS(=O)(=O)c1ccc(CCCN2CCCN(C)CC2)cc1	290	3.538	95.1744	121.701	7	0	1	3	0
302	CC(C)Cc1ccc2nn(C)cc2c1NS(=O)(=O)c1ccc(CCCCN2CCCN(C)CC2)cc1	1200	2.921	102.958	122.261	7	0	1	3	0
303	CC(C)Cc1ccc2nn(C)cc2c1NS(=O)(=O)c1ccc(CCCOC[C@@H]2CCCN2C)cc1	2500	2.602	69.0689	118.434	5	0	3	3	1
304	CC(C)Cc1ccc2nn(C)cc2c1NS(=O)(=O)c1ccc(CCCOC[C@H]2CCCN2C)cc1	730	3.137	69.0689	118.434	5	0	3	3	1
305	CC(C)Cc1ccc2nn(C)cc2c1NS(=O)(=O)c1ccc(CCCO[C@H]2C[C@@H]3CC[C@H](C2)N3C)cc1	12000	1.921	92.8475	121.895	6	0	1	3	2
306	CC(C)Cc1ccc2nn(C)cc2c1NS(=O)(=O)c1ccc(CCCOC[C@@H]2COCCN2C)cc1	9600	2.018	86.8112	121.338	5	0	1	3	1
307	CC(C)Cc1ccc2nn(C)cc2c1NS(=O)(=O)c1ccc(CCCOC[C@H]2COCCN2C)cc1	4600	2.337	86.8112	121.338	5	0	1	3	1
308	CC(C)Cc1ccc2nn(C)cc2c1NS(=O)(=O)c1ccc(CCCOC[C@@H]2CN(C)CCO2)cc1	190	3.721	93.9551	122.837	7	0	1	3	2
309	CC(C)Cc1ccc2nn(C)cc2c1NS(=O)(=O)c1ccc(CCCOC[C@H]2CN(C)CCO2)cc1	130	3.886	93.9551	122.837	7	0	1	3	2
